# Supplementary material for: Profiling inflammatory outcomes of Candida albicans colonization and food allergy induction in the murine glandular stomach
Source: mBio. 2024 Sep 30;15(11):e02113-24. doi: 10.1128/mbio.02113-24 (PMC11559088; doi:10.1128/mbio.02113-24)
Supplement: Tables S1 and S2 — Ct values. [file mbio.02113-24-s0004.xlsx]

## Sheet: Fig3
Table S1: Raw Ct and ΔCt values used to generate qPCR figures
Mouse_number	Treatment_group	ΔCT															Mean Ct
		Ifng	Il1b	Il12a	Il18	Il22	Il23a	Il36g	Il17a	Il17f	Tnf	Csf3	Nos2	Cxcl9	Cxcl10		Actb*
1	Untreated	17.27	10.38	15.97	4.42	29.42	15.31	NA	27.15	13.06	13.78	14.76	7.79	14.39	9.76		16.1603
2	Untreated	16.45	10.25	13.53	3.47	22.42	NA	14.55	24.73	12.62	14.34	14.22	8.58	13.5	10.5		16.4504
3	Untreated	NA	10.08	14.5	4.12	22.25	17.29	NA	23.82	14.13	15.34	15	9.34	NA	10.13		16.4018
4	Untreated	14.33	9.67	15.15	4.17	25.75	13.61	12.44	25.85	12.15	15.39	14.25	7.61	13.56	9.25		16.045
5	Untreated	13.46	10.26	13.12	4.09	25.63	16.18	NA	25.04	13.47	12.98	15.04	8.32	12.19	9.96		15.6983
6	Untreated	15.08	8.11	12.88	4.14	21	12.16	14.94	20.03	12.05	14.32	13.06	6.91	15.1	9.33		17.2725
7	Untreated	15.92	9.71	14.08	3.98	25.76	16.08	14.31	16.19	13.34	15.05	16.21	7.71	15.13	10.72		15.8872
8	Untreated	13.92	7.97	14.9	3.29	29.51	11.84	13.46	20.1	13.23	14.4	14.81	7.18	12.43	9.25		16.3429
9	Untreated	15.08	9.93	15.52	3.84	23.11	14.7	12.82	21.68	12.65	12.9	14.83	7.7	14.88	10.45		15.8948
10	Ca	13.66	10.03	16.18	3.72	21.89	14.28	16.19	22.94	11.9	13.07	14.9	6.17	13.73	9.72		15.7179
11	Ca	12.29	8.09	14.72	2.57	28.35	13.86	NA	NA	11.98	12	13.85	7.13	11.34	8.75		17.7545
12	Ca	13.96	8.26	14.28	2.4	21.64	11.97	11.19	20.1	12.01	12.26	13.33	4.99	13.36	10.19		16.9445
13	Ca	13.12	9.76	14.19	3.1	28.26	15.86	15.82	23.04	11.74	14.73	14.41	6.01	10.98	10.16		17.5886
14	Ca	NA	8.15	16.61	4.05	24.3	14.99	15.49	19.18	12.76	14.97	14.16	5.93	13.85	11.63		17.0286
15	Ca	12.61	7.11	14.63	3.08	28.66	16.22	9.07	21.99	11.55	13.03	13.53	7.12	13.58	9.66		17.0986
16	Ca	NA	9.69	13.21	2.59	21.43	12.09	13.19	21.43	15.83	13.85	15.08	NA	NA	9.12		19.5821
17	Ca	NA	10.62	15.95	2.8	23.42	14.13	13.83	23.42	14.74	18.57	NA	13.29	NA	10.79		19.0729
18	Ca	16.08	9.79	14.91	3.48	24.12	13.78	24.12	24.12	15.66	13.64	14.5	12.46	15.2	11.02		16.1129
19	Ca	17.73	9.73	NA	3.56	23.19	14.45	NA	18.72	12.96	13.7	13.99	12.68	13.4	10.69		16.3978
20	Ca	12.93	9.89	15.23	2.45	23.43	16.37	13.45	23.59	13.34	12.45	14.55	10.38	12.82	8.58		16.7922
Key
NA	Outlier value (removed from dataset)
*	Housekeeping gene used for normalization

## Sheet: Fig4
Table S1: Raw Ct and ΔCt values used to generate qPCR figures
Mouse_number	Treatment_group	ΔCT																																															Mean Ct
		Il4	Il5	Il6	Il9	Il10	Il13	Chia	Chi3l1	Chi3l3	Arg1	Retnla	Csf2	Tslp	Il25	Il33	Slpi	Tff3	Cxcl1	Cxcl2	Ccl2	Ccl3	Ccl4	Ccl11	Ccl24	Ccl28	Cx3cl1	Cx3cr1	Ptges	Ptgs1	Ptgs2	Alox5	Alox12	Alox15	Gob5	Muc2	Muc5ac	Muc5b	Mcpt1	Mcpt4	Mcpt6	Hdc	Hrh1	Hrh2	Hrh3	Hrh4	Scf		Actb*
1	Untreated	13.32	15.09	17.91		15.23	14.15	-2.07	13.08	8.93	NA	6.73	12.35	11.32	21.09	4.15	5.9	10.6	15.76	15.06	9.84	15.11	14.37	5.9	14.28	12.89	9.34	10.14	8.88	6.9	8.93	9.66	9.88	9.57	7.25	11.79	0.31	11.96	9.96	7.99	7.91	8.4	12.69	5.88	14.76	14.09	5.3		16.0564
2	Untreated	13.4	15.01	15.21	14.48	14.97	15.54	-2.79	12.5	12.15	11.02	NA	12.27	11.21	28.66	3.55	9.46	10.16	16.02	16.22	12.41	14.16	13.97	5.6	15.96	16.18	9.08	10.87	10.99	7.99	9.35	10.85	11.09	13.05	8.85	10.11	-0.45	9.36	10.54	7.23	7.2	8.23	13.19	6.24	14.85	14.25	5.11		16.8964
3	Untreated	13.87	13.41	13.53	15.47	15.09	12.04	-2.98	12.11	13.5	9.01	5.81	12.58	10.45	17.58	4.31	9.49	9.33	16.39	13.94	10.27	14.14	14.59	6.1	15.89	14.16	9.07	10.35	9.89	7.28	9.19	9.42	10.09	10.99	7.35	10.16	0.16	11.07	9.11	7.84	8.41	8.28	12.41	6.69	15.13	15.58	4.99		16.6292
4	Untreated	13.24	16	16.49	15.54	15.2	13.28	-3.78	12.31	9.31	9.43	9.71	10.32	11.15	24.8	4.41	8.28	11.47	17.7	14.42	10.58	12.04	12.6	5.64	14.29	15.97	9.14	9.59	10.65	8.5	10.05	9.84	10.74	12.72	8.24	9.63	-0.42	10.38	7.53	8.18	6.66	8.89	13.04	6.11	15.64	15.6	5.26		15.9292
5	Untreated	14.2	NA	17.22	17.91	14.03	14.41	NA	12.74	11.19	8.78	6.99	13.76	10.45	19.88	4.99	5.9	9.66	15.33	NA	10.99	13.84	13.39	6.44	14.8	14.23	9.82	11.85	12.19	7.77	8.95	10.14	10.94	11.07	NA	10.33	0.12	12.12	11.07	7.42	8.86	NA	13.94	NA	16.88	15.74	5.84		15.5286
6	Untreated	12.04	13.17	14.96	16.93	14.27	11.46	-3.06	11.02	6.1	9.83	6.17	10.7	10.32	23.41	5.85	7.91	9.98	14.99	14.92	10.25	13.15	12.2	6.07	14.19	14.09	7.96	9.75	9.27	7.04	9.8	8.65	10.81	9.3	6.43	10.16	-0.67	10.88	NA	6.44	6.11	9.33	12.12	5.98	13.02	13.05	4.37		17.3986
7	Untreated	13.8	15.18	17.63	NA	13.93	12.98	-2.9	12.73	11.04	9.33	6.99	11.69	10.05	29.36	5.12	6.73	11.09	16.34	15.15	9.85	16.19	15.22	7.03	15	17.19	9.72	10.15	10.4	7.31	9.52	9.85	11.34	10.63	5.15	11.01	-0.11	12.13	10.91	7.84	8.82	8.75	12.06	6.94	16.98	15.71	5.11		15.7679
8	Untreated	12.19	15.93	15.27	15.63	14.28	13.45	-3.87	11.02	9.31	10.08	6.96	10.39	10.26	23.81	4.19	10.29	9.99	15.23	14.5	10.86	12.97	12.05	5.87	13.5	14.35	8.33	9.79	9.98	7.51	8.83	9.41	10.8	9.09	7.77	8.76	0.81	11.21	10.1	7.07	7.78	9.07	12.15	6.78	15.97	12.95	4.71		16.4942
9	Untreated	14	14.65	16.99	15.63	15.58	13.98	-2.89	12.05	12.55	10.43	NA	10.78	10.82	29.14	5.79	9.05	10.9	16.64	13.8	11.52	12.7	12.55	5.68	15.7	16.75	9	9.08	11.75	7.85	10.09	10.76	9.66	12.51	8.61	10.75	-0.03	9.62	11.1	8.79	8.5	8.14	13.11	5.71	14.08	14.59	4.99		16.0779
10	Ca	12.78	13.74	16.12	17.3	14.73	13.82	-3.94	12.14	11.76	10.21	6.58	8.83	10.17	18.85	6.62	5.74	8.37	NA	14.73	11.7	13.23	13.05	6.69	13.92	NA	9.05	10.09	10.39	7.11	9.43	9.45	10.81	10.32	6.76	8.13	-0.41	11.7	9.64	8.02	8.02	9.01	12.17	7.19	14.95	16.99	5.25		15.7179
11	Ca	13.06	12.85	15.86	14.34	13.27	13.22	-3	NA	1.09	NA	5.8	9.09	9.01	21.79	4.95	NA	9.28	14.97	11.25	8.82	12.29	11.96	4.97	13.18	13.16	8.26	9.21	10.81	7.1	9.02	9.81	9.03	11.21	9.12	10.31	0.94	NA	11.31	NA	NA	8.01	11.87	6.17	13.92	12.41	3.95		17.7545
12	Ca	NA	NA	NA	14.29	12.98	NA	-4.47	9.39	7.12	9.17	5.04	NA	9.52	22.24	4.84	5.11	9.94	15.58	12.07	9.47	13.24	12.08	5.04	NA	12.53	9.19	9.74	10.01	7.03	8.91	9.04	10.99	10.71	5.01	10.1	-0.47	11.32	NA	6.55	7.22	9.83	12.06	6.96	13.18	15.23	3.86		16.9445
13	Ca	12.83	13.65	13.82	15.93	16.06	12.84	-3.96	11.1	12.89	9.83	NA	9.99	10.24	21.59	6.57	4.21	8.71	14.54	12.75	11.89	11.67	11.68	6.82	14.03	13.11	7.94	9.76	10.66	6.89	9.16	9.84	10.33	11.49	7.86	NA	-1.75	10.01	10.69	NA	9.77	9.03	12.03	5.65	NA	14.7	4.73		17.5886
14	Ca	12.93	15.79	NA	17.44	15.06	14.6	-3.58	13	12.84	10.69	6.68	9.14	10.76	NA	5.8	5.93	10.92	15.69	14.73	11.05	12.83	13.96	6.74	16.18	13.58	8.96	9.66	10.31	7.12	10.08	10.11	9.53	11.2	6.62	10.96	-0.86	11.65	10.98	8.93	8.86	8.45	12.74	6.44	13.96	13.2	5.04		17.0286
15	Ca	11.56	14.48	13.91	NA	14.64	12.56	-2.43	10.28	5.58	NA	5.57	10.16	10.05	20.16	6.05	5	9.27	13.65	9.3	NA	NA	NA	6.2	12.99	11.75	8.18	9.3	10.28	7.02	8.38	8.44	9.3	NA	2.19	11.16	-0.83	11.63	9.66	7.19	7.36	10.6	11.96	6.67	14.45	13.36	4.44		17.0986
16	Ca	11.83	12	14.81	12.1	13.25	12.3	-4.19	12.05	10.13	9.14	4.68	15.05	9.2	27.43	5.67	4.73	7.68	14.99	11.36	10.35	11.36	10.34	5.33	12.33	18.62	8.27	9.82	8.96	7.2	8.67	8.71	10.21	9.2	6.09	6.76	-0.83	10.31	NA	8.21	8.14	8.65	14.71	6.15	16.67	12.69	3.76		19.5821
17	Ca	12.13	15.36	18.48	NA	14.99	13.7	-1.42	NA	13.83	6.32	3.16	19.17	NA	24.19	4.89	5.87	NA	13.8	12.9	10.83	13.28	13.69	6.8	12.36	16.93	7.47	9.66	10.7	7.62	11.92	9.67	12.46	8.53	5.91	6.9	NA	8.96	9.88	6.24	7.2	NA	14.51	NA	NA	14.14	5.38		19.0729
18	Ca	13.81	14.87	22.33	16.99	14.79	13.64	-2.07	11.59	13.46	10	5.48	15.22	10.49	22.59	6.06	6.78	7.99	19.05	13.92	10.82	13.92	14.66	6.63	13.86	19.65	8.7	8.8	10.52	7.7	11.66	9.32	13.21	8.54	4.8	7.04	-0.03	11.83	NA	7.12	7.77	8.71	12.35	5.86	13.59	14.44	4.82		16.1129
19	Ca	13.01	NA	15.6	13.82	13.93	11.91	-3.16	10.04	4.68	8.67	8.4	16.97	10.8	20.45	3.19	5.49	7.28	13.66	11.78	9.69	11.92	11.74	5.91	13.79	15.61	7.92	9.64	10.4	8.01	10.07	10.21	11.18	NA	6.76	7.63	-0.13	6.84	5.95	7.49	-3.87	8.29	12.28	6.11	14.55	14.52	5.03		16.3978
20	Ca	13.94	13.39	14.55	29.59	14.77	13.33	-3.71	11.05	13.41	10.08	8.48	13.95	8.6	19.32	4.37	NA	8.36	18.46	12.27	10.11	12.23	11.2	5.39	12.9	17.14	8.21	10.85	11.03	7.44	10.18	10.94	10.93	NA	5.54	6.35	-0.69	10.3	8.85	6.32	7.45	9.62	13.11	6	13.98	14.27	4.35		16.7922
Key
NA	Outlier value (removed from dataset)
*	Housekeeping gene used for normalization

## Sheet: Fig5
Table S1: Raw Ct and ΔCt values used to generate qPCR figures
Mouse_number	Treatment_group	ΔCt																												Mean Ct
		Mylk	Jama	Nod1	Nod2	Hspa1b	Hspb1	S100a8	S100a9	Defa1	Defa20	Ang4	Defb1	Defb3	Camp	Lyz1	Reg3a	Reg3b	Reg3d	Reg3g	Pigr	Ffar1	Ffar2	Ffar3	Ahr	Gpr35	Gpbar1	Nr1h4		Actb*
1	Untreated	1.94	4.04	8.69	10.15	8.17	3.61	12.82	9.92	9.4	11.17	13.54	10.88	NA	13.13	9.11	14.56	13.52	14.2	11.96	8.08	17.61	12.05	14.91	6.56	11.09	16.14	10.68		16.1603
2	Untreated	3.13	4.78	8.81	12.33	9.92	3.74	11.38	11.95	15.01	15.93	12.74	NA	25.32	NA	9.32	17.98	14.75	15.83	NA	11.04	29.39	12.05	14.28	7.13	13.32	NA	10.07		16.4504
3	Untreated	2.03	3.87	8.11	11.17	9.78	4.2	11.85	11.87	6.98	9.32	12	14.29	29.45	13.79	8.96	13.34	NA	15.85	9.92	9.32	29.45	12.95	16.97	6.82	12.06	14.39	10.93		16.4018
4	Untreated	3.8	4.78	9.52	12.51	7.94	5.4	11.82	11.69	14.9	16.53	14.13	16.14	30.15	14.09	11.55	20.61	NA	NA	12.92	10.03	30.15	12.65	15.61	6.66	12.37	16.52	10.75		16.045
5	Untreated	2.97	5.13	9.52	10.48	NA	2.96	11.03	10	17.07	16.63	15.91	12.9	NA	14.1	8.13	21.89	14.55	21.16	12.9	NA	13.12	13.56	16.67	8.16	10.88	16.21	10.52		15.5286
6	Untreated	1.91	3.76	8.15	11.05	9.79	4.82	11.25	11.29	8.29	11.19	13.15	19.92	16.88	13.31	9.74	13.33	11.72	NA	10.25	7.8	21.33	11.07	15.56	6.8	11.09	13.21	9.27		17.3986
7	Untreated	1.76	4.7	9.01	11.33	9.25	4.33	14.3	12.94	10.02	11.94	15.31	14.99	25.42	14.28	10.78	17.38	13.85	16.97	12.09	9.69	17.01	14.16	NA	7.01	11.85	14.59	10.38		15.7679
8	Untreated	2.88	3.74	9.13	11.75	9.99	5.12	NA	NA	8.21	11.06	13.91	NA	24.46	NA	9.57	14.24	11.73	19.38	11.55	10.23	30.28	11.39	15.07	7.12	11.04	14.6	9.23		16.4942
9	Untreated	3.17	5.05	9.14	12.2	9.66	5.83	11.86	11.88	18.05	17.79	14.95	15.49	17.05	15.08	NA	24.11	14.66	16	13.72	10.07	19.48	12.9	13.88	7.06	13.03	13.88	10.83		16.0779
10	Ca	2.17	4.36	9.4	12.46	9.57	4.13	12.46	11.96	NA	8.02	10.18	25.47	25.47	13.44	8.86	12.92	7.51	22.56	8.62	7.44	25.47	12.3	15.06	6.79	12.1	13.95	9.18		15.7179
11	Ca	0.98	4.15	8.93	8.82	6.79	2.09	5.91	3.83	7.17	9.93	11.98	7.76	5.06	13.06	8.11	17.86	9.12	22.97	9.18	6.98	28.46	11.68	16.32	6.11	10.04	12.93	9.43		17.7545
12	Ca	1.78	4.13	8.08	10.08	8.25	4.25	7.17	7.62	7.83	10.55	11.7	13.88	9.12	11.98	8.15	9.03	5.1	NA	7.78	5.94	26.25	11.9	15.7	6.2	10.98	12.9	8.17		16.9445
13	Ca	NA	3.71	8.5	11.79	10.07	NA	10.86	10.67	6.93	NA	10.75	16.86	25.86	13.54	8.01	12.47	6.8	20.05	7.16	8.74	29.18	12.04	16.17	6.07	NA	12.89	8.51		17.5886
14	Ca	2.48	4.28	8.51	11.1	10.6	4.57	11.58	10.67	10.21	11.55	14.34	16.28	25.8	13.33	9.41	19.59	11.31	29.74	11.18	9.38	18.13	10.59	12.17	6.52	10.73	12.46	8.58		17.0286
15	Ca	2.2	3.93	9.11	10.14	8.99	5.11	6.64	6.65	11.19	12.38	15.98	NA	29.67	13.41	9.19	14.13	8.1	23.33	7.6	5.11	14.21	11.15	13.51	6.32	9.43	12.45	8.49		17.0986
16	Ca	3.07	4.11	8.08	11.15	7.72	NA	9.17	9.58	2.76	6.47	6.96	10.85	NA	11.74	6.77	9.89	5.08	NA	6.66	6.46	23.81	11.49	15.1	6.07	10.03	NA	8.19		19.5821
17	Ca	1.51	4.07	9.76	NA	7.93	3.95	7.94	8.61	3.58	7.03	8.68	15.94	11.96	13	5.5	9.64	7.97	12.93	5.11	4.49	17.7	13.98	15.69	6.05	9.1	NA	9.55		19.0729
18	Ca	2.66	4.81	9.33	10.6	8.62	3.23	11.73	11.54	3.65	6.84	15.37	14.4	16.54	14.85	6.45	NA	10.52	27.04	7.52	6.78	27.04	12.41	16.42	5.63	10.87	13.95	8.84		16.1129
19	Ca	2.17	4.15	8.49	10.89	6.38	3.22	9.27	7.56	5.4	7.32	11.44	11.2	8.24	14.64	7.52	10.13	8.22	17.55	8.21	8	29.66	12.24	14.63	6.52	11.22	14.58	10.11		16.3978
20	Ca	1.83	4.15	9.26	12.65	8.4	3.94	11.29	10.64	NA	NA	13.27	16.56	14.47	14.9	NA	12.41	10.42	17.18	NA	9.41	24.7	12.45	15.52	6.53	12.84	14.6	9.99		16.7922
Key
NA	Outlier value (removed from dataset)
*	Housekeeping gene used for normalization

## Sheet: Fig8
Table S1: Raw Ct and ΔCt values used to generate qPCR figures
Mouse_number	Treatment_group	ΔCT																																															Mean Ct
		Il4	Il5	Il6	Il9	Il10	Il13	Chia	Chi3l1	Chi3l3	Arg1	Retnla	Csf2	Tslp	Il25	Il33	Slpi	Tff3	Cxcl1	Cxcl2	Ccl2	Ccl3	Ccl4	Ccl11	Ccl24	Ccl28	Cx3cl1	Cx3cr1	Ptges	Ptgs1	Ptgs2	Alox5	Alox12	Alox15	Gob5	Muc2	Muc5ac	Muc5b	Mcpt1	Mcpt4	Mcpt6	Hdc	Hrh1	Hrh2	Hrh3	Hrh4	Scf		Actb*
1	Untreated	16.23	NA	NA	17.34	17.11	NA	-1.66	13.63	12.66	11.2	9.56	11.18	12.28	NA	4.35	10.08	NA	20.7	NA	12.91	14.82	16.07	6.97	16.14	16.66	8.9	10.43	11.62	8.87	10.58	11.16	11.5	13.36	9.32	NA	-0.58	10.37	13.52	10.12	9.04	10.01	13.34	7.01	NA	16.48	6.24		15.7426
2	Untreated	13.78	14.83	15.36	15.73	17.46	12.52	-1.79	12.46	5.8	10.5	NA	12.04	10.67	25.01	2.92	12.24	10.44	17.96	15.65	10.26	15.37	15.51	5.66	13.55	NA	9.61	10.78	10.42	7.32	9.64	10.52	11.68	10.77	NA	10.23	0.68	12.95	10.31	6.94	7.41	10.09	11.91	7.63	14.53	17.46	5.03		16.1601
3	Untreated	11.87	14.16	14.23	15.01	14.02	12.07	-1.79	11.75	5.06	NA	8.76	10.9	10.96	NA	4.82	7.78	11.1	15	14.94	10.58	11.98	13.6	5.98	15.05	14.87	8.91	9.16	9.91	7.69	9.87	NA	10.97	9.96	4.77	10.66	0.7	11.83	6.04	8.22	NA	10.72	13.1	7.01	14.88	12.85	4.87		16.7026
4	Untreated	15.62	13.5	14.18	13.56	15.02	12.36	NA	12.48	10.99	9.37	9.42	11.09	10.97	25.61	3.62	8.25	10.11	16.07	14.03	11.26	13.3	14	5.31	15.04	13.99	8.42	9.6	9.85	7.31	NA	10.17	10.27	11.24	8.33	9.29	-0.58	8.96	9.49	8.14	7.34	8.45	13.05	6.12	14.93	14.19	4.56		17.3951
5	Untreated	14.29	14.07	15.98	16.63	13.96	14.04	-3.51	12.11	13.27	9.86	7.57	NA	11.28	24.85	4.57	6.07	10.99	18.01	14.97	11.14	14.23	15.66	6.09	14.15	14.63	8.86	9.92	9.5	7.64	9.02	10.45	10.59	12.72	8.13	10.82	-0.2	11	12.86	8.26	8.14	NA	NA	6.59	13.85	14.52	4.98		16.4455
6	OVA	10.04	15.97	7.72	11.76	10.09	8.99	-4.05	11.69	NA	7.28	5.16	10.22	10.13	29.3	2.72	5.12	11.63	11.9	9.83	7.97	9.82	8.11	2.87	12.79	15.73	9	9.87	10.6	7.78	8.48	8.09	12.08	9.8	5.11	10.73	0.85	11.21	2.68	5.25	3.81	6.6	12.12	7.13	15.49	12.01	4.83		16.7401
7	OVA	11.3	12.85	9.89	NA	8.17	8	3.37	12.37	0.25	5.86	3.28	10.02	10.3	26.47	NA	4.39	11.21	12.18	5.18	8.23	6.92	6.84	4.02	13.83	18.64	8.71	12.54	11.53	7.25	7.43	7.48	NA	9.32	0.85	13.08	3.07	11.98	2.84	4.4	3.42	7.51	11.63	10.63	15.17	11.46	6.21		19.4851
8	OVA	10.64	NA	8.09	11.75	10.02	10.01	2.29	10.84	3.03	6.98	3.01	11.88	8.96	19.27	4.68	6.04	10.45	10.25	8.98	7.13	9.04	8.94	3.78	12.9	13.46	8.26	10.02	10.12	7.09	8.5	7.9	10.48	8.14	1.03	10.98	1.12	11.3	3.06	4.81	3.16	6.19	11.16	7.98	15.04	11.29	4.91		16.6451
9	OVA	NA	11.77	NA	10.58	NA	NA	0.32	NA	-1.27	2.69	0.85	NA	NA	19.03	3.86	1.06	6.95	NA	3.86	NA	NA	NA	NA	NA	13.04	9.81	10.67	9.11	6.91	6.01	7.65	11.52	6.98	-0.38	8.77	2.45	11.59	1.58	NA	1.9	6.54	10.66	9.14	15.76	11.06	5.8		18.563
10	OVA	9.45	13.33	7.56	11	9.35	8.64	-1.67	9.97	1.1	5.16	3.25	10.34	9.34	19.68	3.38	2.7	11.21	11.67	9.15	7.29	8.29	7.54	3	11.17	15.03	8.64	10.44	9.39	7.07	6.58	4.49	11.96	7.47	1.57	10.55	1.42	11.39	2.31	5.09	3.18	6.61	11.05	8.17	14.8	12.02	4.51		16.993
11	OVA	10.05	12.78	8.09	11.68	10.85	9.05	-1.24	10.58	-1.16	5.69	4.06	10.92	10.01	24.78	4.59	3.03	9.7	11.53	9.13	8	8.91	8.63	3.95	12.85	13.78	8.97	10.91	8.88	7.07	6.76	8.12	11.74	8.98	-0.15	12.49	3.02	12.05	2.56	4.67	2.97	6.75	10.96	9.06	14.65	11.77	5.14		16.548
12	OVA	10.61	15.54	8.98	9.94	9.7	9.05	5.17	10.04	-0.95	4.4	5.94	10.44	10.1	24.49	4.4	4.75	2.81	9.33	6.19	6.34	7.09	6.26	3.29	11.07	16.23	8.07	11.56	10.57	7.02	7.28	9.28	11.23	9.41	0.24	NA	3.83	NA	4.17	5.06	3.99	8.47	11.59	14.01	16.04	13.54	4.59		16.9646
13	OVA	10.69	12.84	8.23	12.18	9.97	8.04	-2.66	11.32	5.2	9.25	6.21	13.03	10.35	24.41	2.84	8.56	11.99	11.25	7.73	8.23	8.39	7.2	3.35	14.71	16.61	8.48	11.59	10.96	7.21	8.03	8.89	12.57	10.57	NA	11.45	1.15	11.62	NA	6.34	4	7.13	12.65	7.85	16.38	14.65	4.62		16.6001
14	OVA	10.77	13.6	7.99	11.23	10.31	9.21	-2.89	10.9	3.16	6.44	4.56	12.86	10.47	25.32	3.86	4.65	11.82	10.47	6.91	7.8	9.29	7.74	3.29	13	19.4	8.77	9.84	9.46	7.49	7.55	8.02	11.76	8.68	4.85	13.25	2.06	12.21	3.86	6.21	3.46	6.91	11.81	7.69	15.68	13.22	5.83		15.9176
15	OVA	9.74	13.83	6.74	11.98	9.23	8.18	-0.19	9.65	-0.83	4.54	4.21	NA	10.18	20.63	5.46	1.66	12.38	8.66	5.75	5.62	8.94	7.56	3.02	11.79	18.47	8.33	9.72	10.15	7.43	7.61	7.31	12.01	7.97	4.06	12.29	NA	12.08	2.28	4.83	1.89	7.39	12.9	10.32	16.08	11.97	5.12		16.0901
16	OVA + Ca	10.42	NA	7.43	12.61	9.85	9.45	0.9	9.48	1.26	4.95	3.45	11.68	10.35	24.86	4.85	4.82	10.19	8.8	6.18	6.56	8.84	7.51	3.03	12.94	15.97	8.82	10.92	9.96	7.5	6.91	8.12	11.4	7.2	3.16	12.15	NA	11.56	2.52	4.67	2.9	7.77	12.99	11.22	15.07	13.5	5.37		16.2076
17	OVA + Ca	9.77	13.3	NA	12.84	11.24	8.54	2.58	9.08	-0.54	4.25	3.51	12.36	9.59	24.85	4.04	4.34	11.81	NA	8.18	8.43	9.86	9.74	3.95	11.95	17.11	8.8	10.76	9.81	7.2	7.52	7.81	11.23	7.71	1.54	12.63	NA	11.62	2.28	4.62	2.27	7.46	10.82	11.72	NA	12	5.15		16.2726
18	OVA + Ca	8.64	12.55	7.77	12.65	8.82	7.78	-1.92	10.37	2.32	6.27	4.93	11.15	9.58	NA	3.41	3.37	10.65	9.26	6.27	6.59	8.25	7.39	3.33	13.15	12.58	8.16	10.17	9.95	7.5	7.24	7.98	11.73	8.88	1.54	10.66	1.66	11.44	2.51	4.74	3.09	7.99	12.23	8.67	NA	12.08	4.43		17.0876
19	OVA + Ca	9.65	12.95	8.02	13.58	9.78	8.34	0.98	8.67	1.78	8.36	5.17	12.39	9.77	NA	3.42	4.47	10.45	11.02	8.7	7.26	10.77	9.02	3.55	12.82	12.15	8.37	11.01	10.14	7.18	7.52	7.48	9.85	8.33	3.57	12	3.55	11.36	2.37	4.98	2.93	8.15	11.26	7.08	15.14	10.41	3.67		17.0951
20	OVA + Ca	10.98	12.65	8.55	11.8	10.13	8.99	-3.06	NA	3.05	7.1	4.11	10.51	9.72	24.43	2.73	5.05	10.36	11.64	8.93	8.01	9.68	7.95	3.12	13.08	13.3	9.06	11.07	10.11	6.99	8.04	8.31	10.45	9.33	5.12	11.8	1.08	11	NA	5.74	3.98	7.23	12.24	6.25	13.57	11.25	4.62		16.9926
21	OVA + Ca	8.92	12.93	7.81	13.04	10.87	7.98	-2.54	8.52	1.48	7.63	5.3	10.68	9.82	NA	2.57	6.54	9.46	9.61	7.75	6.69	8.91	7.79	3.42	13.55	11.62	8.53	10.02	8.34	6.98	6.33	7.94	11.05	7.97	3.49	10.75	2.44	10.6	2.95	4.84	3.68	6.92	12.23	7.35	15.46	11.75	4.69		15.7905
22	OVA + Ca	8.63	13.32	8.16	12.21	9.02	8.75	0.09	8.12	NA	5.73	1.8	7.81	7.92	26.33	3.63	2.83	NA	9.17	6.67	5.82	7.31	6.7	2.24	11.09	13.89	10.3	12.74	8.73	6.91	6.17	8.25	10.29	7.19	-0.87	NA	1.74	NA	2.76	4.3	4.06	8.02	9.74	11.07	15.04	NA	5		19.358
23	OVA + Ca	8.62	13.24	7.27	NA	8.13	8.76	0.83	7.89	-1.11	4.84	NA	7.99	8.56	24.72	3.8	5.19	NA	8.83	5.77	4.88	NA	5.54	1.62	NA	11.98	10.02	11.7	9.31	7.08	5.79	8.83	10.71	7.72	-1.75	9.21	1.68	11.18	3.06	3.93	3.84	7.77	10.78	10.68	NA	11.23	4.75		18.3955
24	OVA + Ca	8.76	NA	6.47	NA	8.59	7.56	-3.05	8.63	1.25	5.67	4.06	10.27	8.95	23.78	2.61	3.24	9.54	11.2	9	6.34	8.45	6.59	1.76	11.06	15.84	8.98	11.6	10.2	7.08	7.75	8.15	11.76	8.88	0.4	10.33	0.41	10.33	3.8	5.32	3.75	7.82	11.05	8.13	15.64	11.85	3.68		17.7621
25	OVA + Ca	NA	NA	NA	NA	NA	NA	NA	NA	NA	NA	NA	NA	NA	NA	NA	NA	NA	NA	NA	NA	NA	NA	NA	NA	NA	NA	NA	NA	NA	NA	NA	NA	NA	NA	NA	NA	NA	NA	NA	NA	NA	NA	NA	NA	NA	NA		NA
Key
NA	Outlier value (removed from dataset)
*	Housekeeping gene used for normalization

## Sheet: Fig9
Table S1: Raw Ct and ΔCt values used to generate qPCR figures
Mouse_number	Treatment_group	ΔCT															Mean Ct
		Ifng	Il1b	Il12a	Il18	Il22	Il23a	Il36g	Il17a	Il17f	Tnf	Csf3	Nos2	Cxcl9	Cxcl10		Actb*
1	Untreated	18.97	NA	17.62	3.81	25.4	15.6	16.13	25.4	13.17	NA	16.76	8.65	16.31	11		15.7374
2	Untreated	18.33	10.88	16.43	4.47	25.01	15.04	16.98	22.39	13.5	13.65	16.2	9.18	16.24	11.12		16.1824
3	Untreated	14.95	10.1	14.94	4.05	24.13	13.88	NA	24.44	12.2	12.81	15.29	NA	15.02	9.68		16.4768
4	Untreated	25.04	8.59	16.34	3.27	NA	14.43	14.53	21.01	12.4	14.07	15.36	NA	16.08	11.01		17.1818
5	Untreated	16	10.18	15.11	3.69	25.87	13.04	14.77	29.3	12.69	13.69	15.73	8.57	NA	10.6		16.4893
6	OVA	14.71	8.17	15.01	3.76	21.79	14.14	11.56	22.69	11.63	11.98	15.18	7.75	NA	11.17		16.5518
7	OVA	15.33	8.97	14.74	5.42	26.47	16.06	10.45	22.94	11.18	13.26	11.41	7.06	26.47	11.91		19.2118
8	OVA	13.86	8.27	14.25	3.11	NA	14.3	10.29	25.87	12.66	13.06	9.98	8.31	15.05	10.15		16.3918
9	OVA	12.91	NA	NA	NA	27.11	12.66	9.44	23.62	11.75	NA	8.98	5.52	15.48	10.89		18.5343
10	OVA	15.13	7.72	15.33	4.04	22.46	NA	10.6	23.58	12.14	12.26	14.08	7.23	15.69	11.06		17.0043
11	OVA	14.07	8.06	13.96	3.7	29.16	14.91	11.03	24.56	12.86	13.09	16.09	8.46	NA	11.94		16.5543
12	OVA	15.81	7.43	16.16	5.05	24.49	13.88	10.47	24.49	12.65	11.8	10.46	7.44	24.49	12		16.6821
13	OVA	17.53	7.21	16.24	3.95	24.41	16.24	12.3	24.41	13.32	13.41	12.19	8.98	15.99	12.05		16.4624
14	OVA	15.85	8.17	14.73	4.92	25.32	15.45	9.14	25.32	13.3	13.5	10.93	10.51	18.06	11.66		16.0074
15	OVA	16.43	7.15	14.64	5.81	25.02	14.16	12.68	25.02	12.88	12.26	8.69	8.98	15.94	11.25		16.0524
16	OVA + Ca	16.48	7.48	13.43	6.15	16.07	14.88	12.01	18.59	13.54	12.72	NA	8.74	14.71	11.04		16.1274
17	OVA + Ca	15.59	7.53	14.69	5.32	20.88	15.41	10.22	24.85	13.7	12.62	13.6	8.26	15.2	11.71		16.2474
18	OVA + Ca	14.79	7.32	13.6	3.26	28.82	14.5	11.37	22.25	12.38	12.19	13.21	7.66	15.82	11.14		16.7668
19	OVA + Ca	NA	7.75	12.89	2.82	29.03	13.77	12.56	15.79	12.8	12.73	12.95	8.58	14.88	11.33		16.9918
20	OVA + Ca	NA	8.77	15.13	3.57	19.99	14.56	8.1	21.05	11.69	12.66	13.02	8.66	13.96	10.82		16.9068
21	OVA + Ca	15.36	7.4	14.82	4.02	17.63	16.34	10.85	16.02	11.78	12.02	11.57	7.92	15.83	11.83		15.9393
22	OVA + Ca	26.33	6.76	NA	2.21	12.94	13.07	11.78	15.7	12.08	NA	NA	6.25	NA	10.99		19.3443
23	OVA + Ca	NA	6.05	12.93	1	15.59	14.17	9.13	17.93	12.04	11.97	13.81	5.96	13.65	10.86		18.3793
24	OVA + Ca	13.87	6.58	12.64	1.69	23.78	13	10.64	20.8	12.48	12.42	14.66	7.74	15.73	11.34		17.5671
25	OVA + Ca	NA	NA	NA	NA	NA	NA	NA	NA	NA	NA	NA	NA	NA	NA		NA
Key
NA	Outlier value (removed from dataset)
*	Housekeeping gene used for normalization

## Sheet: Fig10
Table S1: Raw Ct and ΔCt values used to generate qPCR figures
Mouse_number	Treatment_group	ΔCt																												Mean Ct
		Mylk	Jama	Nod1	Nod2	Hspa1b	Hspb1	S100a8	S100a9	Defa1	Defa20	Ang4	Defb1	Defb3	Camp	Lyz1	Reg3a	Reg3b	Reg3d	Reg3g	Pigr	Ffar1	Ffar2	Ffar3	Ahr	Gpr35	Gpbar1	Nr1h4		Actb*
1	Untreated	4.45	4.3	9.57	12.64	NA	5.71	14.19	13.3	NA	6.44	8.69	14.12	15.38	14.61	9.25	12.68	7.37	17.18	8.62	9.43	18.21	NA	17.64	7.33	12.98	NA	10.61		15.7374
2	Untreated	1.5	4.83	9.13	11.05	NA	3.89	13.19	12.82	6.1	9.62	10.77	17.09	15.14	14.07	9.62	14.55	9.95	15.46	10.44	NA	19.8	12.51	15.2	7.13	11.59	14.16	9.2		16.1824
3	Untreated	3.87	4.21	9.11	11.14	10.1	5.68	12.34	11.31	7.99	11.19	11.87	14.31	15.8	14.09	10.02	NA	10.31	15.58	10.28	NA	17.08	12.05	16.8	6.98	11.22	14.84	9.32		16.4768
4	Untreated	2.48	4.22	7.57	12.17	9.48	4.57	10.67	12.45	6.99	9.16	10.93	NA	NA	12.83	9.08	13.35	9.02	13.48	10.95	9.51	19.22	11.15	12.49	6.46	11.5	13.48	9.59		17.1818
5	Untreated	2.53	4.41	8.66	11.57	9.82	4.73	12.58	11.6	9.05	11.6	12.57	15.64	24.87	12.64	9.65	16.98	12.09	14.9	12.7	9.56	NA	12.05	15.1	6.88	12.58	12.9	NA		16.4893
6	OVA	2.69	4.06	NA	11.19	6.82	3.96	7.2	6.88	8.9	11.96	12.82	NA	15.76	15.11	10.54	15.08	10.82	15.9	7.93	NA	30.21	11.62	14.93	5.79	8.84	14.49	8.92		16.5518
7	OVA	2.24	5.11	11.39	9.36	8.33	3.63	6.52	7.13	11.49	14.45	NA	14.01	27.72	15.19	10.72	14.55	10.5	13.64	8.65	2.64	27.72	12.24	14.28	6.64	11.38	13.66	10.29		19.2118
8	OVA	1.89	4.04	9.12	NA	7.77	5.31	7.09	7.2	9.95	14.15	13.87	15.25	13.24	13.9	9.26	NA	9.14	14.26	8	4.19	16	10.44	12.43	6.79	7.94	14.89	8.14		16.3918
9	OVA	2.12	3.8	9.88	8.82	4.66	2.77	2.58	2.76	NA	NA	8.97	13.22	27.23	10.94	NA	NA	6.65	14.47	4.71	3.69	27.23	11.75	13.02	6.75	8.18	11.89	7.85		18.5343
10	OVA	1.29	4.44	8.52	9.25	4.59	3.28	7.03	6.67	9.18	12.02	13.03	18.51	28.68	13.23	10.4	14.28	7.53	NA	7.33	4.39	28.68	10.3	14.27	6.22	9.15	12.48	9.41		17.0043
11	OVA	1.96	3.82	9.66	9.63	4.6	3.62	8.05	8.59	11.48	14.02	14.05	16.74	15.56	13.14	10.48	13.78	8.46	16.04	6.63	3.86	13.87	11.6	13.71	6.57	9.1	12.65	8.75		16.5543
12	OVA	2.3	5.09	9.89	8.43	7.49	3.05	6.64	7.2	NA	NA	5	15.18	18	12.27	NA	NA	NA	17.09	NA	1.54	17.09	10.03	15.18	6.65	9.55	13.87	7.23		16.6821
13	OVA	2.23	4.85	9.51	11.25	7.33	3.99	7.07	7.23	9.09	12.05	13.48	15.86	26.29	10.96	11.11	14.75	11.84	15.64	9.24	NA	16.83	15.41	16.78	7.11	11.23	15.9	9.83		16.4624
14	OVA	2.81	4.09	9.74	10.15	7.3	3.54	5.94	6.8	10.81	13.62	15.82	10.77	11.25	14.6	10.88	NA	9.94	NA	7.06	4.96	17.1	12.9	15.55	6.5	9.76	14.85	9.86		16.0074
15	OVA	2.35	5.64	10.27	9.38	6.38	2.81	8.14	8.34	10.64	14.05	17.06	17.47	17.24	13.5	10.42	14.17	4.78	15.29	NA	2.23	15.89	11.9	16.77	6.96	10.15	15	10.87		16.0524
16	OVA + Ca	1.84	5.24	9.83	9.85	NA	3.03	6.4	6.94	7.74	11.19	12.45	15.82	17.01	11.1	10.04	15.07	9.07	15.89	5.96	3.14	15.07	12.43	NA	6.45	10.08	13.16	11.13		16.1274
17	OVA + Ca	2.09	4.63	9.83	9.09	7.2	3.48	6.22	6.79	11.7	14.86	16.01	14.68	26.28	14.14	10.22	14.92	7.08	15.15	4.7	2.94	17.41	13.71	16.16	6.76	9.55	14.81	10.13		16.2474
18	OVA + Ca	2.65	4.23	9.52	10.08	6.77	4.21	6.84	6.98	9.06	12.82	13.57	16.66	30.26	14.71	11.08	15.88	9.72	NA	7.17	4.18	NA	12.77	15.46	6.16	9.91	13.66	9.88		16.7668
19	OVA + Ca	1.53	4.33	9.09	9.17	8.49	4.96	6.82	7.05	9.9	12.57	14.54	16.15	16.5	13.35	7.11	14.89	8.32	NA	4.36	2.32	15.18	10.8	14.7	6.09	9.49	14.88	9.23		16.9918
20	OVA + Ca	1.39	4.32	8.44	10.11	9.11	3.51	7.3	7.09	9.18	12.3	14.26	NA	9.13	13.43	8.11	17.4	11.25	15.58	8.34	NA	14.42	12.56	14.24	6.04	10.17	13.49	8.51		16.9068
21	OVA + Ca	2.41	4.2	8.38	8.46	5.26	4.15	6.18	6.24	11.08	13.34	16.37	15.37	29.47	14.33	7.03	10.14	6.96	15.37	3.81	2.44	16.73	11.46	14.97	6.03	9.21	13.01	9.19		15.9393
22	OVA + Ca	1.22	4.32	7.86	9.22	4.96	3.15	NA	NA	NA	NA	5.94	22.39	13.32	NA	3.77	11.01	4.36	13.7	3.17	1.81	12.25	10.95	13	6.27	8.33	12.06	8.09		19.3443
23	OVA + Ca	0.89	3.95	9.31	9.03	5.28	3.05	NA	NA	6.7	NA	NA	NA	10.85	12.94	7.76	NA	NA	NA	4.69	3.06	13.34	11.99	13.77	5.95	8.72	12.24	6.73		18.3793
24	OVA + Ca	1.26	4.21	8.99	9.75	5.66	3.36	6.39	6.4	8.82	11.73	12.47	NA	14.86	13.32	10.59	17.01	8.48	13.88	7.13	4.61	17.69	12.77	13.97	6.01	8.84	12.84	8.09		17.5671
25	OVA + Ca	NA	NA	NA	NA	NA	NA	NA	NA	NA	NA	NA	NA	NA	NA	NA	NA	NA	NA	NA	NA	NA	NA	NA	NA	NA	NA	NA		NA
Key
NA	Outlier value (removed from dataset)
*	Housekeeping gene used for normalization
